# Supplementary material for: Metabolite exchange between microbiome members produces compounds that influence Drosophila behavior
Source: eLife. 2017 Jan 9;6:e18855. doi: 10.7554/eLife.18855 (PMC5222558; doi:10.7554/eLife.18855)
Supplement: Supplementary file 1. — DOI: http://dx.doi.org/10.7554/eLife.18855.054 [file elife-18855-supp1.xlsx]

## Sheet: Sheet1
Methods Table 1. Drosophila melanogaster stocks used in experiments
Notation	Gene Mutant	Genotype	Source	RRID
CS	NA	w+-Canton-S	John Carlson Laboratory
OrCo1	Or83b	w-Canton-S;;orco1	John Carlson Laboratory47	BDSC_23129
OrCo2	Or83b	w-Canton-S;;orco2	John Carlson Laboratory47	BDSC_23130
Ir64a	Ir64a	w[1118]; Mi{ET1}Ir64a[MB05283]	Bloomington Stock Center	BDSC_24610
Ir75a	Ir75a	y[1] w[67c23]; Mi{ET1}Ir75a[MB00253]	Bloomington Stock Center	BDSC_22745
W-CS	NA	w-Canton-S	John Carlson Laboratory
Balancer	NA	w-CS;Sp/Cyo;Dr/TM3B	John Carlson Laboratory
Ir25a	Ir25a	w1118; Mi{ET1}Ir25aMB09568	Bloomington Stock Center	BDSC_27789
Ir8a	Ir8a	Ir8a1; Bl1 L2/CyO	Bloomington Stock Center	BDSC_41744
Ir76b	Ir76b	y1 w67c23; Mi{ET1}Ir76bMB00216	Bloomington Stock Center	BDSC_22729
Or42b	Or42b	w; or42b/or42b; +/+	John Carlson Laboratory
Or35a	Or35a	W; or35a/or35a; +/+	John Carlson Laboratory
