# Supplementary material for: Metabolite exchange between microbiome members produces compounds that influence Drosophila behavior
Source: eLife. 2017 Jan 9;6:e18855. doi: 10.7554/eLife.18855 (PMC5222558; doi:10.7554/eLife.18855)
Supplement: Supplementary file 3. — DOI: http://dx.doi.org/10.7554/eLife.18855.056 [file elife-18855-supp3.xlsx]

## Sheet: Sheet1
Methods Table 2. Chemicals or solutions used in T-maze and GC-MS experiments
Chemical	Company	Location
Paraffin Oil	EMD chemicals	Gibbstown, NJ, USA
Apple Cider Vinegar	Heinz	Pittsburgh, PA, USA
Apple Cider Vinegar (unpasteurized)	Bragg (Fig. 3C only)	Santa Barbara, CA, USA
Apple Cider Vinegar	Pastorelli (Fig. 3C only)	Chicago, IL, USA
Benzaldehyde	Sigma Aldrich	St. Louis, MO, USA
2-Methyl-1-Propanol (Isobutanol)	Sigma Aldrich	St. Louis, MO, USA
Isopentyl Acetate (Isoamyl Acetate)	Sigma Aldrich	St. Louis, MO, USA
Isoamyl Alcohol	Avantor Performance Materials	Center Valley, PA, USA
Acetic Acid, glacial	Avantor Performance Materials	Center Valley, PA, USA
Methanol	Avantor Performance Materials	Center Valley, PA, USA
Ethanol, 200 proof	Decon Laboratories	King of Prussia, PA, USA
Acetal (1,1, diethoxyethane)	Fisher	Pittsburgh, PA, USA
Acetaldehyde	Acros Organics	Grand Island, NY
Ethyl acetate	Sigma Aldrich	St. Louis, MO, USA
1-pentanol	Sigma Aldrich	St. Louis, MO, USA
Benzeneethanol (2-phenylethanol)	Fisher	Pittsburgh, PA, USA
Isobutyl acetate	Sigma Aldrich	St. Louis, MO, USA
2-phenethyl acetate	Sigma Aldrich	St. Louis, MO, USA
Butyl acetate	Sigma Aldrich	St. Louis, MO, USA
2-methylbutyl acetate	TCI	Tokyo, Japan
Methyl acetate	Sigma Aldrich	St. Louis, MO, USA
Acetoin acetate	Sigma Aldrich	St. Louis, MO, USA
Phenethyl formate	Sigma Aldrich	St. Louis, MO, USA
Phenethyl benzoate	Sigma Aldrich	St. Louis, MO, USA
acetoin	Sigma Aldrich	St. Louis, MO, USA
2,3-butanedione	Sigma Aldrich	St. Louis, MO, USA
2-methyl-1-butanol	Sigma Aldrich	St. Louis, MO, USA
Ethyl lactate	Sigma Aldrich	St. Louis, MO, USA
1-hexanol	Sigma Aldrich	St. Louis, MO, USA
Phenylacetic acid	Sigma Aldrich	St. Louis, MO, USA
2,3-butanediol	Sigma Aldrich	St. Louis, MO, USA
Ethyl octanoate	Sigma Aldrich	St. Louis, MO, USA
Ethyl decanoate	Sigma Aldrich	St. Louis, MO, USA
Ethyl hexanoate	Sigma Aldrich	St. Louis, MO, USA
Ethyl laurate	Sigma Aldrich	St. Louis, MO, USA
Ethyl isobutyrate	Sigma Aldrich	St. Louis, MO, USA
phenylacetaldehyde	Sigma Aldrich	St. Louis, MO, USA
Butyl isovalerate	TCI	Tokyo, Japan
Propyl acetate	Sigma Aldrich	St. Louis, MO, USA
