# Supplementary material for: Metabolite exchange between microbiome members produces compounds that influence Drosophila behavior
Source: eLife. 2017 Jan 9;6:e18855. doi: 10.7554/eLife.18855 (PMC5222558; doi:10.7554/eLife.18855)
Supplement: Supplementary file 4. — DOI: http://dx.doi.org/10.7554/eLife.18855.057 [file elife-18855-supp4.xlsx]

## Sheet: Sheet1
Methods Table 4. Composition of metabolite mixtures 1-21 used in Fig. 6
	Metabolite mixture
Volatile	1	2	3	4	5	6	7	8	9	10	11	12	13	14	15	16	17	18	19	20	21
Ethanol	0.57	0.57	0.57	0.57	0.57	0.57	0.57	0.57	0.57	0.57	0.285	0.285	0.285	0.285	0.285	0.285	0.57	0.57	0.57	0.57	0.57
Isobutanol	0.0007	0.0007	0.0007	0.0007	0.0007	0.0007	0.0007	0.0007	0.0007	0.0007	0.0004	0.0004	0.0004	0.0004	None	0.0004	0.0005	0.0007	0.0007	0.0007	0.0007
Acetic acid	1.44	1.44	1.44	1.44	1.44	1.44	1.44	1.44	1.44	1.44	1.44	1.44	1.44	1.44	1.44	1.44	1.44	1.44	1.44	1.44	1.44
Isoamyl alcohol	0.001	0.001	0.001	0.001	0.001	0.001	0.001	0.001	0.001	0.0005	0.0005	0.0005	0.0005	0.0005	0.0002	0.0005	0.0005	0.001	0.001	0.001	0.001
Isoamyl acetate	0.0007	0.0007	0.0007	0.0007	0.0007	0.0007	0.0007	0.0007	0.001	0.0007	0.0005	0.0007	0.0007	0.0007	0.0007	0.0007	0.0007	0.0007	0.0007	0.0007	0.0007
1,1-diethoxyethane	0.01	0.03	0.01	None	0.0033	0.01	0.01	0.001	0.02	0.01	0.005	0.01	0.03	0.05	0.05	0.003	0.003	0.003	0.01	0.01	0.01
acetaldehyde	0.01	0.01	0.01	0.01	0.01	0.01	0.01	0.001	0.01	0.01	0.005	0.005	0.005	0.005	0.0025	0.0025	None	None	None	None	None
ethyl acetate	0.001	0.001	0.001	0.001	0.001	0.001	0.001	0.001	0.002	0.001	0.0005	0.001	0.001	0.001	0.001	0.001	0.001	0.0007	0.0007	0.0007	0.0007
1-pentanol	0.001	0.001	0.001	0.001	0.001	0.001	0.001	0.001	0.001	0.0005	0.0003	0.0005	0.0005	0.0005	0.0002	None	None	None	None	None	None
benzeneethanol	0.001	0.001	0.001	0.001	0.001	0.001	0.001	0.001	0.001	0.0005	0.0003	0.0005	0.0005	0.0005	0.0002	0.0005	0.0005	0.0005	0.0005	0.0005	0.0005
isobutyl acetate	0.001	0.001	0.001	0.001	0.001	0.001	0.001	0.001	0.001	0.001	0.0005	0.001	0.001	0.001	0.001	0.001	0.001	0.0007	0.0007	0.0007	0.0007
2-phenethyl acetate	0.001	0.001	0.001	0.001	0.001	0.001	None	0.001	None	None	0.0005	0.001	0.001	0.001	0.001	0.001	0.001	0.0007	0.0007	0.0007	0.0007
butyl acetate	0.001	0.001	0.001	0.001	0.001	0.001	None	0.001	None	None	0.0005	0.001	0.001	0.001	0.001	0.001	0.001	0.0007	0.0007	0.0007	0.0007
2-methylbutyl acetate	0.001	0.001	0.001	0.001	0.001	0.001	0.001	0.001	0.002	0.001	0.0005	0.001	0.001	0.001	0.001	0.001	0.001	0.0007	0.0007	0.0007	0.0007
methyl acetate	0.001	0.001	0.001	0.001	0.001	0.001	0.001	0.001	0.001	0.001	0.0005	0.001	0.001	0.001	0.001	0.001	0.001	0.0007	0.0007	0.0007	0.0007
2-acetoxy-3-butanone	None	None	0.001	0.001	0.001	0.001	None	0.001	None	None	0.0005	0.001	0.001	0.001	0.001	None	None	None	None	None	None
phenethyl formate	None	None	0.001	0.001	0.001	0.001	None	0.001	None	None	0.0005	None	None	None	None	None	None	None	None	None	None
phenethyl benzoate	None	None	0.001	0.001	0.001	0.001	0.001	0.001	0.001	0.001	0.0005	0.001	0.001	0.001	0.0002	0.001	0.001	0.0007	0.0007	0.0007	0.0007
2-methy, 1-butanol	None	None	None	None	None	0.001	0.001	0.001	0.001	0.0005	0.0005	0.0005	0.0005	0.0005	0.0005	0.0005	0.0005	0.0005	0.0005	0.0005	0.0005
2,3butanedione	None	None	None	None	None	0.001	0.001	0.001	0.001	0.001	0.0005	0.001	0.003	0.005	0.005	0.003	0.003	0.003	0.01	0.05	0.15
acetion (10% m/v, H20)	None	None	None	None	None	0.001	0.001	0.001	0.002	0.001	0.0005	0.001	0.003	0.005	0.005	0.003	0.003	0.003	0.01	0.05	0.15
propyl acetate	None	None	None	None	None	None	None	None	None	None	None	None	None	None	None	None	0.001	0.0007	0.0007	0.0007	0.0007
ethyl isobutyrate	None	None	None	None	None	None	None	None	None	None	None	None	None	None	None	None	0.001	0.0007	0.0007	0.0007	0.0007
ethyl hexanoate	None	None	None	None	None	None	None	None	None	None	None	None	None	None	None	None	0.001	0.0007	0.0007	0.0007	0.0007
isovaleric acid, butyl ester	None	None	None	None	None	None	None	None	None	None	None	None	None	None	None	None	None	None	0.0007	0.0007	0.0007
ethyl octanoate	None	None	None	None	None	None	None	None	None	None	None	None	None	None	None	None	0.001	0.0007	0.0007	0.0007	0.0007
ethyl decanoate	None	None	None	None	None	None	None	None	None	None	None	None	None	None	None	None	0.001	0.0007	0.0007	0.0007	0.0007
ethyl laurate	None	None	None	None	None	None	None	None	None	None	None	None	None	None	None	None	0.001	0.0007	0.0007	0.0007	0.0007
The percent composition (v/v) of the metabolite mixtures used in Fig. 6
